# Supplementary material for: Conditionally essential genes for survival during starvation in Enterococcus faecium E745
Source: BMC Genomics. 2020 Aug 18;21:568. doi: 10.1186/s12864-020-06984-2 (PMC7437932; doi:10.1186/s12864-020-06984-2)
Supplement: Supplementary file 1 — Additional file 1. Sequences of synthesized DNA fragments for the deletion of usp and exuR and the in trans complementation of usp. [file 12864_2020_6984_MOESM1_ESM.xlsx]

## Sheet: Sheet1
Additional file 1. Sequences of synthesized DNA fragments for the deletion of usp and exuR and the in trans complementation of usp.
usp deletion mutant	AAAAAAACCCGGGACAAACAACGGCATTAACGGAGATTACCATCTTTTAAAGAATAAAGCAATTTGCTCTTG GCAAATTGCTTTTTCTATTTGTTGCTTATTTTGGAGGATTTGTTCATGATTAGGATTTTAATGATTATCGCCACT TTAGTATTATTATTCGTTAGCTATTATTTATTTAATAAACAGGATATCTTTTTTGTATTGATCAACAAAAATGAT AAAAATCAAGGATTCCTACAATTTTACGGAGCTGCATATGCTGTTTTAGGCGTAATGGGTATTTTAACAGCTTT TTTCAATCAACGCTTTATTGCCTTGGTCTTTTTACTGATCGTAATTATTGTTTCTGCCACCTTCAGTATCCGATTT GCAAAAAAAATTGCTGAACCAA…
usp complementation	AAAAAAGTCGACACAAGAAAACGGTTCTGTTTCTGCGAGCTCTCTCATTGCTCTTTTTAAATTCATATGCTACT ATAGAGGTGGGAAATCTGTGATGTTCGAATTGTCCTCTTTGTGTGTTGACCGAACATTTTTATTGATATCTTGG GACCCGTCTTGTGTCACTGCTGGTAACATGCCTTATCATTTGGTAGTTCGAAGCTACGACCATGGGACCCACC TGCTTGAATTCGCGGGATCAATACTACAGGACAAACAACGGCATTAACGGAGATTACCATCTTTTAAAGAATA AAGCAATTTGCTCTTGGCAAATTGCTTTTTCTATTTGTTGCTTATTTTGGAGGATTTGTTCATGTTACAACAATA CAAAAAAATCATGGTTGCCGTAGAT…
exuR deletion mutant	AAAAAAAACCCGGGCAATTGGGGCTATCCATCGGGAAATGAATGCCAAGAAATGGACTTGGATCGCCATAG GCTATCAATGCGGTTTAGCTTATTTAGTTAGTTTTGTGATTTATCAGTTGGGACACTTATTGGAGGGTGGACA GGTAGCGTTAGGGACGTATCTTGCTATTTTACTGATGATAGGACTCGTTTATGTTTTGTTCCGTCAGCCAAAAT CCAAGAACCAGTTTTATACTATATTGTCATTAGAAGGAGAGGAATAGGATGGCGACATTCTTATTAAGTGTGT TAATCTTTGGAAGTGCAGGCGCAATTGTCTATACTCGTTTAAAATCCGGTAAGAATTGTGATGACTGTCAAAC AGCTTGCCCAGTAAAAAAGGAACAGATCAA…
usp in trans complementation	AAAAAAACCCGGGACAAACAACGGCATTAACGGAGATTACCATCTTTTAAAGAATAAAGCAATTTGCTCTTG GCAAATTGCTTTTTCTATTTGTTGCTTATTTTGGAGGATTTGTTCATGATTAGGATTTTAATGATTATCGCCACT TTAGTATTATTATTCGTTAGCTATTATTTATTTAATAAACAGGATATCTTTTTTGTATTGATCAACAAAAATGAT AAAAATCAAGGATTCCTACAATTTTACGGAGCTGCATATGCTGTTTTAGGCGTAATGGGTATTTTAACAGCTTT TTTCAATCAACGCTTTATTGCCTTGGTCTTTTTACTGATCGTAATTATTGTTTCTGCCACCTTCAGTATCCGATTT GCAAAAAAAATTGCTGAACCAA…
